# Supplementary material for: Spatio‐Temporal Patterns of Hybridization in an Alloploid Salamander (Ambystomatidae: Ambystoma) and Conservation Implications of Introgression in a Unisexual Vertebrate
Source: Ecol Evol. 2025 Jan 26;15(1):e70765. doi: 10.1002/ece3.70765 (PMC11770251; doi:10.1002/ece3.70765)
Supplement: Supplementary file 2 — Table S1. [file ECE3-15-e70765-s002.xlsx]

## Sheet: Sheet1
Increased levels of hybridization in an alloploid salamander species
(Ambystomatidae: Ambystoma) and the conservation implications
of introgression in vertebrate unisexuals
Supplemental 3.
Surface water temperature (in celsius) taken during the breeding season
in 2020 at Kickapoo State Recreation Area at ponds 283 and 67.
Temperatures are included from the first breeding migration into
the pond to the end of the breeding season when A. platinum stopped
moving into the ponds.
67		283
Date	Temp (C)	Date	Temp (C)
2020-02-24	0.893	2020-02-24	5.141
2020-02-24 01:00:00	0.893	2020-02-24 01:00:00	4.623
2020-02-24 02:00:00	0.893	2020-02-24 02:00:00	4.727
2020-02-24 03:00:00	0.893	2020-02-24 03:00:00	4.415
2020-02-24 04:00:00	0.893	2020-02-24 04:00:00	4.727
2020-02-24 05:00:00	1.003	2020-02-24 05:00:00	4.831
2020-02-24 06:00:00	1.003	2020-02-24 06:00:00	5.037
2020-02-24 07:00:00	1.003	2020-02-24 07:00:00	5.141
2020-02-24 08:00:00	1.112	2020-02-24 08:00:00	5.45
2020-02-24 09:00:00	1.112	2020-02-24 09:00:00	5.655
2020-02-24 10:00:00	1.548	2020-02-24 10:00:00	6.877
2020-02-24 11:00:00	1.656	2020-02-24 11:00:00	7.079
2020-02-24 12:00:00	1.656	2020-02-24 12:00:00	6.978
2020-02-24 13:00:00	1.764	2020-02-24 13:00:00	7.079
2020-02-24 14:00:00	1.98	2020-02-24 14:00:00	7.481
2020-02-24 15:00:00	2.088	2020-02-24 15:00:00	7.28
2020-02-24 16:00:00	2.303	2020-02-24 16:00:00	7.079
2020-02-24 17:00:00	2.73	2020-02-24 17:00:00	6.877
2020-02-24 18:00:00	3.155	2020-02-24 18:00:00	6.775
2020-02-24 19:00:00	3.578	2020-02-24 19:00:00	6.674
2020-02-24 20:00:00	3.683	2020-02-24 20:00:00	6.674
2020-02-24 21:00:00	4.102	2020-02-24 21:00:00	6.573
2020-02-24 22:00:00	4.102	2020-02-24 22:00:00	6.37
2020-02-24 23:00:00	4.102	2020-02-24 23:00:00	6.37
2020-02-25	4.102	2020-02-25	6.166
2020-02-25 01:00:00	4.207	2020-02-25 01:00:00	6.37
2020-02-25 02:00:00	4.102	2020-02-25 02:00:00	6.268
2020-02-25 03:00:00	4.102	2020-02-25 03:00:00	6.268
2020-02-25 04:00:00	4.102	2020-02-25 04:00:00	6.268
2020-02-25 05:00:00	4.102	2020-02-25 05:00:00	6.268
2020-02-25 06:00:00	3.998	2020-02-25 06:00:00	6.268
2020-02-25 07:00:00	3.893	2020-02-25 07:00:00	6.268
2020-02-25 08:00:00	3.893	2020-02-25 08:00:00	6.166
2020-02-25 09:00:00	3.893	2020-02-25 09:00:00	6.064
2020-02-25 10:00:00	3.893	2020-02-25 10:00:00	6.064
2020-02-25 11:00:00	3.893	2020-02-25 11:00:00	6.166
2020-02-25 12:00:00	3.367	2020-02-25 12:00:00	6.064
2020-02-25 13:00:00	3.683	2020-02-25 13:00:00	6.268
2020-02-25 14:00:00	3.998	2020-02-25 14:00:00	6.37
2020-02-25 15:00:00	4.102	2020-02-25 15:00:00	6.064
2020-02-25 16:00:00	3.998	2020-02-25 16:00:00	5.962
2020-02-25 17:00:00	3.998	2020-02-25 17:00:00	5.86
2020-02-25 18:00:00	3.788	2020-02-25 18:00:00	5.552
2020-02-25 19:00:00	2.303	2020-02-25 19:00:00	5.037
2020-02-25 20:00:00	2.195	2020-02-25 20:00:00	4.311
2020-02-25 21:00:00	2.41	2020-02-25 21:00:00	4.727
2020-02-25 22:00:00	1.98	2020-02-25 22:00:00	3.788
2020-02-25 23:00:00	1.98	2020-02-25 23:00:00	3.893
2020-02-26	2.195	2020-02-26	3.683
2020-02-26 01:00:00	1.98	2020-02-26 01:00:00	3.578
2020-02-26 02:00:00	1.98	2020-02-26 02:00:00	3.367
2020-02-26 03:00:00	1.33	2020-02-26 03:00:00	2.73
2020-02-26 04:00:00	0.453	2020-02-26 04:00:00	1.98
2020-02-26 05:00:00	0.232	2020-02-26 05:00:00	1.548
2020-02-26 06:00:00	0.343	2020-02-26 06:00:00	1.439
2020-02-26 07:00:00	0.01	2020-02-26 07:00:00	1.33
2020-02-26 08:00:00	0.01	2020-02-26 08:00:00	1.221
2020-02-26 09:00:00	0.01	2020-02-26 09:00:00	1.003
2020-02-26 10:00:00	0.232	2020-02-26 10:00:00	1.221
2020-02-26 11:00:00	1.003	2020-02-26 11:00:00	1.98
2020-02-26 12:00:00	1.112	2020-02-26 12:00:00	2.195
2020-02-26 13:00:00	1.548	2020-02-26 13:00:00	3.049
2020-02-26 14:00:00	1.656	2020-02-26 14:00:00	4.623
2020-02-26 15:00:00	1.872	2020-02-26 15:00:00	3.788
2020-02-26 16:00:00	1.764	2020-02-26 16:00:00	3.788
2020-02-26 17:00:00	1.872	2020-02-26 17:00:00	3.683
2020-02-26 18:00:00	2.624	2020-02-26 18:00:00	3.893
2020-02-26 19:00:00	1.656	2020-02-26 19:00:00	2.943
2020-02-26 20:00:00	1.112	2020-02-26 20:00:00	2.517
2020-02-26 21:00:00	1.764	2020-02-26 21:00:00	2.73
2020-02-26 22:00:00	1.112	2020-02-26 22:00:00	1.764
2020-02-26 23:00:00	0.453	2020-02-26 23:00:00	1.221
2020-02-27	0.453	2020-02-27	1.221
2020-02-27 01:00:00	0.453	2020-02-27 01:00:00	1.112
2020-02-27 02:00:00	0.343	2020-02-27 02:00:00	1.112
2020-02-27 03:00:00	0.232	2020-02-27 03:00:00	1.112
2020-02-27 04:00:00	0.232	2020-02-27 04:00:00	1.003
2020-02-27 05:00:00	-0.102	2020-02-27 05:00:00	0.893
2020-02-27 06:00:00	-0.213	2020-02-27 06:00:00	0.674
2020-02-27 07:00:00	-0.325	2020-02-27 07:00:00	0.674
2020-02-27 08:00:00	0.121	2020-02-27 08:00:00	1.33
2020-02-27 09:00:00	0.784	2020-02-27 09:00:00	2.088
2020-02-27 10:00:00	1.112	2020-02-27 10:00:00	2.73
2020-02-27 11:00:00	2.195	2020-02-27 11:00:00	4.934
2020-02-27 12:00:00	2.624	2020-02-27 12:00:00	7.179
2020-02-27 13:00:00	3.155	2020-02-27 13:00:00	6.877
2020-02-27 14:00:00	2.624	2020-02-27 14:00:00	6.471
2020-02-27 15:00:00	3.261	2020-02-27 15:00:00	6.775
2020-02-27 16:00:00	4.207	2020-02-27 16:00:00	6.166
2020-02-27 17:00:00	4.102	2020-02-27 17:00:00	6.064
2020-02-27 18:00:00	3.788	2020-02-27 18:00:00	5.655
2020-02-27 19:00:00	3.367	2020-02-27 19:00:00	5.037
2020-02-27 20:00:00	2.73	2020-02-27 20:00:00	4.727
2020-02-27 21:00:00	1.98	2020-02-27 21:00:00	4.102
2020-02-27 22:00:00	1.764	2020-02-27 22:00:00	4.207
2020-02-27 23:00:00	1.548	2020-02-27 23:00:00	1.872
2020-02-28	1.439	2020-02-28	1.112
2020-02-28 01:00:00	1.221	2020-02-28 01:00:00	0.784
2020-02-28 02:00:00	1.221	2020-02-28 02:00:00	0.674
2020-02-28 03:00:00	1.112	2020-02-28 03:00:00	0.453
2020-02-28 04:00:00	1.003	2020-02-28 04:00:00	0.232
2020-02-28 05:00:00	0.893	2020-02-28 05:00:00	0.343
2020-02-28 06:00:00	0.893	2020-02-28 06:00:00	0.343
2020-02-28 07:00:00	0.893	2020-02-28 07:00:00	0.343
2020-02-28 08:00:00	1.003	2020-02-28 08:00:00	0.784
2020-02-28 09:00:00	1.33	2020-02-28 09:00:00	1.221
2020-02-28 10:00:00	1.548	2020-02-28 10:00:00	1.656
2020-02-28 11:00:00	1.872	2020-02-28 11:00:00	2.195
2020-02-28 12:00:00	2.195	2020-02-28 12:00:00	2.624
2020-02-28 13:00:00	2.517	2020-02-28 13:00:00	2.303
2020-02-28 14:00:00	2.624	2020-02-28 14:00:00	2.517
2020-02-28 15:00:00	2.624	2020-02-28 15:00:00	2.41
2020-02-28 16:00:00	2.41	2020-02-28 16:00:00	2.195
2020-02-28 17:00:00	2.303	2020-02-28 17:00:00	1.764
2020-02-28 18:00:00	2.088	2020-02-28 18:00:00	1.439
2020-02-28 19:00:00	1.98	2020-02-28 19:00:00	1.221
2020-02-28 20:00:00	1.764	2020-02-28 20:00:00	1.003
2020-02-28 21:00:00	1.656	2020-02-28 21:00:00	0.893
2020-02-28 22:00:00	1.439	2020-02-28 22:00:00	0.674
2020-02-28 23:00:00	1.33	2020-02-28 23:00:00	0.453
2020-02-29	1.221	2020-02-29	0.232
2020-02-29 01:00:00	1.112	2020-02-29 01:00:00	0.121
2020-02-29 02:00:00	1.003	2020-02-29 02:00:00	0.01
2020-02-29 03:00:00	1.003	2020-02-29 03:00:00	-0.213
2020-02-29 04:00:00	0.893	2020-02-29 04:00:00	-0.325
2020-02-29 05:00:00	0.784	2020-02-29 05:00:00	-0.549
2020-02-29 06:00:00	0.674	2020-02-29 06:00:00	-0.549
2020-02-29 07:00:00	0.674	2020-02-29 07:00:00	-0.662
2020-02-29 08:00:00	0.674	2020-02-29 08:00:00	-0.102
2020-02-29 09:00:00	1.656	2020-02-29 09:00:00	0.01
2020-02-29 10:00:00	1.764	2020-02-29 10:00:00	1.33
2020-02-29 11:00:00	2.624	2020-02-29 11:00:00	1.872
2020-02-29 12:00:00	3.261	2020-02-29 12:00:00	1.764
2020-02-29 13:00:00	2.624	2020-02-29 13:00:00	2.088
2020-02-29 14:00:00	2.837	2020-02-29 14:00:00	2.195
2020-02-29 15:00:00	2.517	2020-02-29 15:00:00	2.73
2020-02-29 16:00:00	2.624	2020-02-29 16:00:00	1.872
2020-02-29 17:00:00	2.303	2020-02-29 17:00:00	2.088
2020-02-29 18:00:00	1.98	2020-02-29 18:00:00	2.195
2020-02-29 19:00:00	1.764	2020-02-29 19:00:00	2.303
2020-02-29 20:00:00	1.656	2020-02-29 20:00:00	2.195
2020-02-29 21:00:00	1.439	2020-02-29 21:00:00	1.872
2020-02-29 22:00:00	1.33	2020-02-29 22:00:00	1.548
2020-02-29 23:00:00	1.221	2020-02-29 23:00:00	1.221
2020-03-01	1.003	2020-03-01	1.003
2020-03-01 01:00:00	1.003	2020-03-01 01:00:00	0.893
2020-03-01 02:00:00	0.893	2020-03-01 02:00:00	0.674
2020-03-01 03:00:00	0.784	2020-03-01 03:00:00	0.563
2020-03-01 04:00:00	0.784	2020-03-01 04:00:00	0.563
2020-03-01 05:00:00	0.784	2020-03-01 05:00:00	0.453
2020-03-01 06:00:00	0.674	2020-03-01 06:00:00	0.453
2020-03-01 07:00:00	0.784	2020-03-01 07:00:00	0.563
2020-03-01 08:00:00	1.112	2020-03-01 08:00:00	1.221
2020-03-01 09:00:00	1.872	2020-03-01 09:00:00	1.439
2020-03-01 10:00:00	2.195	2020-03-01 10:00:00	2.837
2020-03-01 11:00:00	3.367	2020-03-01 11:00:00	6.37
2020-03-01 12:00:00	3.472	2020-03-01 12:00:00	10.161
2020-03-01 13:00:00	3.261	2020-03-01 13:00:00	9.866
2020-03-01 14:00:00	3.788	2020-03-01 14:00:00	10.259
2020-03-01 15:00:00	5.141	2020-03-01 15:00:00	10.651
2020-03-01 16:00:00	7.481	2020-03-01 16:00:00	10.553
2020-03-01 17:00:00	7.481	2020-03-01 17:00:00	9.866
2020-03-01 18:00:00	6.978	2020-03-01 18:00:00	9.373
2020-03-01 19:00:00	6.775	2020-03-01 19:00:00	9.077
2020-03-01 20:00:00	6.775	2020-03-01 20:00:00	8.879
2020-03-01 21:00:00	6.775	2020-03-01 21:00:00	8.978
2020-03-01 22:00:00	6.775	2020-03-01 22:00:00	8.978
2020-03-01 23:00:00	6.877	2020-03-01 23:00:00	9.176
2020-03-02	6.978	2020-03-02	9.077
2020-03-02 01:00:00	6.978	2020-03-02 01:00:00	8.978
2020-03-02 02:00:00	6.978	2020-03-02 02:00:00	8.779
2020-03-02 03:00:00	7.079	2020-03-02 03:00:00	8.779
2020-03-02 04:00:00	7.179	2020-03-02 04:00:00	8.68
2020-03-02 05:00:00	7.179	2020-03-02 05:00:00	8.68
2020-03-02 06:00:00	7.28	2020-03-02 06:00:00	8.68
2020-03-02 07:00:00	7.28	2020-03-02 07:00:00	8.68
2020-03-02 08:00:00	7.481	2020-03-02 08:00:00	8.879
2020-03-02 09:00:00	7.28	2020-03-02 09:00:00	8.879
2020-03-02 10:00:00	7.381	2020-03-02 10:00:00	9.176
2020-03-02 11:00:00	7.983	2020-03-02 11:00:00	10.161
2020-03-02 12:00:00	8.978	2020-03-02 12:00:00	11.236
2020-03-02 13:00:00	9.669	2020-03-02 13:00:00	14.517
2020-03-02 14:00:00	10.455	2020-03-02 14:00:00	13.75
2020-03-02 15:00:00	10.944	2020-03-02 15:00:00	13.654
2020-03-02 16:00:00	10.944	2020-03-02 16:00:00	12.98
2020-03-02 17:00:00	10.357	2020-03-02 17:00:00	11.722
2020-03-02 18:00:00	9.866	2020-03-02 18:00:00	10.944
2020-03-02 19:00:00	9.472	2020-03-02 19:00:00	10.161
2020-03-02 20:00:00	9.077	2020-03-02 20:00:00	9.669
2020-03-02 21:00:00	8.779	2020-03-02 21:00:00	9.472
2020-03-02 22:00:00	8.581	2020-03-02 22:00:00	9.077
2020-03-02 23:00:00	8.382	2020-03-02 23:00:00	8.879
2020-03-03	8.182	2020-03-03	8.68
2020-03-03 01:00:00	7.983	2020-03-03 01:00:00	8.581
2020-03-03 02:00:00	7.782	2020-03-03 02:00:00	8.182
2020-03-03 03:00:00	7.582	2020-03-03 03:00:00	7.882
2020-03-03 04:00:00	7.28	2020-03-03 04:00:00	7.481
2020-03-03 05:00:00	6.978	2020-03-03 05:00:00	6.775
2020-03-03 06:00:00	6.573	2020-03-03 06:00:00	6.471
2020-03-03 07:00:00	6.573	2020-03-03 07:00:00	6.978
2020-03-03 08:00:00	6.573	2020-03-03 08:00:00	7.079
2020-03-03 09:00:00	7.481	2020-03-03 09:00:00	8.481
2020-03-03 10:00:00	8.082	2020-03-03 10:00:00	9.275
2020-03-03 11:00:00	8.978	2020-03-03 11:00:00	11.334
2020-03-03 12:00:00	10.748	2020-03-03 12:00:00	14.996
2020-03-03 13:00:00	10.259	2020-03-03 13:00:00	13.269
2020-03-03 14:00:00	11.139	2020-03-03 14:00:00	13.846
2020-03-03 15:00:00	10.944	2020-03-03 15:00:00	13.461
2020-03-03 16:00:00	10.846	2020-03-03 16:00:00	12.594
2020-03-03 17:00:00	10.357	2020-03-03 17:00:00	11.041
2020-03-03 18:00:00	9.866	2020-03-03 18:00:00	9.965
2020-03-03 19:00:00	9.373	2020-03-03 19:00:00	9.571
2020-03-03 20:00:00	8.879	2020-03-03 20:00:00	8.382
2020-03-03 21:00:00	8.481	2020-03-03 21:00:00	8.082
2020-03-03 22:00:00	7.983	2020-03-03 22:00:00	7.582
2020-03-03 23:00:00	7.481	2020-03-03 23:00:00	7.079
2020-03-04	7.079	2020-03-04	6.775
2020-03-04 01:00:00	6.674	2020-03-04 01:00:00	6.37
2020-03-04 02:00:00	6.37	2020-03-04 02:00:00	6.166
2020-03-04 03:00:00	6.064	2020-03-04 03:00:00	6.166
2020-03-04 04:00:00	5.86	2020-03-04 04:00:00	6.064
2020-03-04 05:00:00	5.757	2020-03-04 05:00:00	6.166
2020-03-04 06:00:00	5.552	2020-03-04 06:00:00	6.064
2020-03-04 07:00:00	5.552	2020-03-04 07:00:00	6.166
2020-03-04 08:00:00	5.86	2020-03-04 08:00:00	6.978
2020-03-04 09:00:00	6.877	2020-03-04 09:00:00	8.182
2020-03-04 10:00:00	7.179	2020-03-04 10:00:00	8.68
2020-03-04 11:00:00	8.382	2020-03-04 11:00:00	12.497
2020-03-04 12:00:00	9.768	2020-03-04 12:00:00	14.709
2020-03-04 13:00:00	10.161	2020-03-04 13:00:00	15.282
2020-03-04 14:00:00	10.455	2020-03-04 14:00:00	13.75
2020-03-04 15:00:00	10.748	2020-03-04 15:00:00	14.325
2020-03-04 16:00:00	10.748	2020-03-04 16:00:00	12.69
2020-03-04 17:00:00	10.259	2020-03-04 17:00:00	11.041
2020-03-04 18:00:00	9.669	2020-03-04 18:00:00	10.553
2020-03-04 19:00:00	9.176	2020-03-04 19:00:00	9.669
2020-03-04 20:00:00	8.581	2020-03-04 20:00:00	8.581
2020-03-04 21:00:00	8.182	2020-03-04 21:00:00	8.082
2020-03-04 22:00:00	7.682	2020-03-04 22:00:00	7.582
2020-03-04 23:00:00	7.28	2020-03-04 23:00:00	7.28
2020-03-05	6.978	2020-03-05	6.674
2020-03-05 01:00:00	6.573	2020-03-05 01:00:00	6.166
2020-03-05 02:00:00	6.064	2020-03-05 02:00:00	5.86
2020-03-05 03:00:00	5.655	2020-03-05 03:00:00	5.655
2020-03-05 04:00:00	5.347	2020-03-05 04:00:00	5.347
2020-03-05 05:00:00	5.141	2020-03-05 05:00:00	5.037
2020-03-05 06:00:00	4.831	2020-03-05 06:00:00	4.831
2020-03-05 07:00:00	4.831	2020-03-05 07:00:00	5.037
2020-03-05 08:00:00	5.037	2020-03-05 08:00:00	6.37
2020-03-05 09:00:00	6.877	2020-03-05 09:00:00	7.782
2020-03-05 10:00:00	6.674	2020-03-05 10:00:00	8.382
2020-03-05 11:00:00	8.581	2020-03-05 11:00:00	11.528
2020-03-05 12:00:00	10.161	2020-03-05 12:00:00	14.613
2020-03-05 13:00:00	10.357	2020-03-05 13:00:00	14.421
2020-03-05 14:00:00	10.748	2020-03-05 14:00:00	13.558
2020-03-05 15:00:00	10.357	2020-03-05 15:00:00	12.69
2020-03-05 16:00:00	10.455	2020-03-05 16:00:00	12.401
2020-03-05 17:00:00	9.866	2020-03-05 17:00:00	10.651
2020-03-05 18:00:00	9.176	2020-03-05 18:00:00	10.063
2020-03-05 19:00:00	8.779	2020-03-05 19:00:00	9.373
2020-03-05 20:00:00	8.282	2020-03-05 20:00:00	8.182
2020-03-05 21:00:00	7.882	2020-03-05 21:00:00	7.782
2020-03-05 22:00:00	7.582	2020-03-05 22:00:00	8.082
2020-03-05 23:00:00	7.28	2020-03-05 23:00:00	7.782
2020-03-06	6.877	2020-03-06	7.481
2020-03-06 01:00:00	6.674	2020-03-06 01:00:00	7.481
2020-03-06 02:00:00	6.471	2020-03-06 02:00:00	7.381
2020-03-06 03:00:00	5.757	2020-03-06 03:00:00	7.079
2020-03-06 04:00:00	5.655	2020-03-06 04:00:00	6.775
2020-03-06 05:00:00	5.244	2020-03-06 05:00:00	6.674
2020-03-06 06:00:00	5.037	2020-03-06 06:00:00	6.268
2020-03-06 07:00:00	4.623	2020-03-06 07:00:00	6.166
2020-03-06 08:00:00	4.415	2020-03-06 08:00:00	6.166
2020-03-06 09:00:00	4.415	2020-03-06 09:00:00	6.573
2020-03-06 10:00:00	4.519	2020-03-06 10:00:00	6.877
2020-03-06 11:00:00	4.727	2020-03-06 11:00:00	6.573
2020-03-06 12:00:00	4.727	2020-03-06 12:00:00	6.978
2020-03-06 13:00:00	5.244	2020-03-06 13:00:00	6.978
2020-03-06 14:00:00	5.552	2020-03-06 14:00:00	7.381
2020-03-06 15:00:00	5.757	2020-03-06 15:00:00	7.582
2020-03-06 16:00:00	6.064	2020-03-06 16:00:00	7.079
2020-03-06 17:00:00	5.962	2020-03-06 17:00:00	6.877
2020-03-06 18:00:00	5.552	2020-03-06 18:00:00	5.552
2020-03-06 19:00:00	5.244	2020-03-06 19:00:00	5.037
2020-03-06 20:00:00	5.037	2020-03-06 20:00:00	5.037
2020-03-06 21:00:00	4.727	2020-03-06 21:00:00	4.415
2020-03-06 22:00:00	3.998	2020-03-06 22:00:00	3.998
2020-03-06 23:00:00	3.578	2020-03-06 23:00:00	3.472
2020-03-07	2.624	2020-03-07	3.155
2020-03-07 01:00:00	2.303	2020-03-07 01:00:00	2.195
2020-03-07 02:00:00	1.98	2020-03-07 02:00:00	1.764
2020-03-07 03:00:00	1.764	2020-03-07 03:00:00	1.112
2020-03-07 04:00:00	1.656	2020-03-07 04:00:00	0.784
2020-03-07 05:00:00	1.548	2020-03-07 05:00:00	0.453
2020-03-07 06:00:00	1.33	2020-03-07 06:00:00	0.232
2020-03-07 07:00:00	1.221	2020-03-07 07:00:00	0.343
2020-03-07 08:00:00	1.439	2020-03-07 08:00:00	1.548
2020-03-07 09:00:00	2.303	2020-03-07 09:00:00	2.837
2020-03-07 10:00:00	3.578	2020-03-07 10:00:00	7.782
2020-03-07 11:00:00	4.727	2020-03-07 11:00:00	10.651
2020-03-07 12:00:00	5.962	2020-03-07 12:00:00	10.748
2020-03-07 13:00:00	7.28	2020-03-07 13:00:00	12.304
2020-03-07 14:00:00	9.275	2020-03-07 14:00:00	13.076
2020-03-07 15:00:00	9.373	2020-03-07 15:00:00	11.334
2020-03-07 16:00:00	9.176	2020-03-07 16:00:00	10.553
2020-03-07 17:00:00	8.779	2020-03-07 17:00:00	9.669
2020-03-07 18:00:00	8.182	2020-03-07 18:00:00	8.481
2020-03-07 19:00:00	7.682	2020-03-07 19:00:00	7.481
2020-03-07 20:00:00	7.28	2020-03-07 20:00:00	7.481
2020-03-07 21:00:00	6.877	2020-03-07 21:00:00	6.978
2020-03-07 22:00:00	6.573	2020-03-07 22:00:00	6.674
2020-03-07 23:00:00	6.166	2020-03-07 23:00:00	5.552
2020-03-08	5.86	2020-03-08	5.244
2020-03-08 01:00:00	5.552	2020-03-08 01:00:00	5.552
2020-03-08 02:00:00	5.244	2020-03-08 02:00:00	5.037
2020-03-08 03:00:00	4.934	2020-03-08 03:00:00	4.727
2020-03-08 04:00:00	4.623	2020-03-08 04:00:00	4.207
2020-03-08 05:00:00	4.311	2020-03-08 05:00:00	3.578
2020-03-08 06:00:00	3.261	2020-03-08 06:00:00	4.519
2020-03-08 07:00:00	2.943	2020-03-08 07:00:00	3.683
2020-03-08 08:00:00	3.367	2020-03-08 08:00:00	5.141
2020-03-08 09:00:00	4.934	2020-03-08 09:00:00	5.86
2020-03-08 10:00:00	6.166	2020-03-08 10:00:00	8.182
2020-03-08 11:00:00	8.282	2020-03-08 11:00:00	10.553
2020-03-08 12:00:00	10.259	2020-03-08 12:00:00	14.421
2020-03-08 13:00:00	11.528	2020-03-08 13:00:00	15.187
2020-03-08 14:00:00	11.916	2020-03-08 14:00:00	15.855
2020-03-08 15:00:00	12.98	2020-03-08 15:00:00	14.325
2020-03-08 16:00:00	12.787	2020-03-08 16:00:00	13.173
2020-03-08 17:00:00	12.304	2020-03-08 17:00:00	11.916
2020-03-08 18:00:00	11.528	2020-03-08 18:00:00	10.357
2020-03-08 19:00:00	10.748	2020-03-08 19:00:00	10.161
2020-03-08 20:00:00	10.259	2020-03-08 20:00:00	9.768
2020-03-08 21:00:00	9.866	2020-03-08 21:00:00	9.965
2020-03-08 22:00:00	9.571	2020-03-08 22:00:00	9.669
2020-03-08 23:00:00	9.176	2020-03-08 23:00:00	8.68
2020-03-09	8.879	2020-03-09	8.282
2020-03-09 01:00:00	8.581	2020-03-09 01:00:00	7.882
2020-03-09 02:00:00	8.182	2020-03-09 02:00:00	7.582
2020-03-09 03:00:00	7.983	2020-03-09 03:00:00	7.481
2020-03-09 04:00:00	7.682	2020-03-09 04:00:00	7.381
2020-03-09 05:00:00	7.682	2020-03-09 05:00:00	7.481
2020-03-09 06:00:00	7.582	2020-03-09 06:00:00	7.381
2020-03-09 07:00:00	7.582	2020-03-09 07:00:00	7.582
2020-03-09 08:00:00	7.882	2020-03-09 08:00:00	8.182
2020-03-09 09:00:00	8.879	2020-03-09 09:00:00	9.669
2020-03-09 10:00:00	9.373	2020-03-09 10:00:00	10.063
2020-03-09 11:00:00	10.651	2020-03-09 11:00:00	12.787
2020-03-09 12:00:00	12.207	2020-03-09 12:00:00	12.883
2020-03-09 13:00:00	13.076	2020-03-09 13:00:00	14.038
2020-03-09 14:00:00	13.076	2020-03-09 14:00:00	13.461
2020-03-09 15:00:00	12.883	2020-03-09 15:00:00	13.076
2020-03-09 16:00:00	12.497	2020-03-09 16:00:00	12.69
2020-03-09 17:00:00	12.11	2020-03-09 17:00:00	12.207
2020-03-09 18:00:00	11.916	2020-03-09 18:00:00	11.916
2020-03-09 19:00:00	11.625	2020-03-09 19:00:00	11.625
2020-03-09 20:00:00	11.431	2020-03-09 20:00:00	11.528
2020-03-09 21:00:00	11.334	2020-03-09 21:00:00	11.528
2020-03-09 22:00:00	11.334	2020-03-09 22:00:00	11.528
2020-03-09 23:00:00	11.334	2020-03-09 23:00:00	11.528
2020-03-10	11.431	2020-03-10	11.722
2020-03-10 01:00:00	11.528	2020-03-10 01:00:00	11.819
2020-03-10 02:00:00	11.431	2020-03-10 02:00:00	11.528
2020-03-10 03:00:00	11.041	2020-03-10 03:00:00	11.236
2020-03-10 04:00:00	10.846	2020-03-10 04:00:00	11.041
2020-03-10 05:00:00	10.357	2020-03-10 05:00:00	10.553
2020-03-10 06:00:00	10.063	2020-03-10 06:00:00	10.161
2020-03-10 07:00:00	9.768	2020-03-10 07:00:00	9.768
2020-03-10 08:00:00	9.472	2020-03-10 08:00:00	9.669
2020-03-10 09:00:00	9.275	2020-03-10 09:00:00	9.571
2020-03-10 10:00:00	9.275	2020-03-10 10:00:00	9.768
2020-03-10 11:00:00	9.472	2020-03-10 11:00:00	10.259
2020-03-10 12:00:00	9.571	2020-03-10 12:00:00	10.063
2020-03-10 13:00:00	9.472	2020-03-10 13:00:00	9.965
2020-03-10 14:00:00	9.472	2020-03-10 14:00:00	9.669
2020-03-10 15:00:00	9.472	2020-03-10 15:00:00	9.965
2020-03-10 16:00:00	9.373	2020-03-10 16:00:00	9.571
2020-03-10 17:00:00	9.275	2020-03-10 17:00:00	9.275
2020-03-10 18:00:00	9.077	2020-03-10 18:00:00	9.176
2020-03-10 19:00:00	8.879	2020-03-10 19:00:00	8.978
2020-03-10 20:00:00	8.68	2020-03-10 20:00:00	9.176
2020-03-10 21:00:00	8.581	2020-03-10 21:00:00	9.077
2020-03-10 22:00:00	8.382	2020-03-10 22:00:00	8.481
2020-03-10 23:00:00	8.282	2020-03-10 23:00:00	8.481
2020-03-11	8.182	2020-03-11	8.182
2020-03-11 01:00:00	8.082	2020-03-11 01:00:00	8.182
2020-03-11 02:00:00	7.983	2020-03-11 02:00:00	8.182
2020-03-11 03:00:00	7.882	2020-03-11 03:00:00	7.983
2020-03-11 04:00:00	7.682	2020-03-11 04:00:00	7.882
2020-03-11 05:00:00	7.582	2020-03-11 05:00:00	7.882
2020-03-11 06:00:00	7.481	2020-03-11 06:00:00	7.682
2020-03-11 07:00:00	7.381	2020-03-11 07:00:00	7.782
2020-03-11 08:00:00	7.481	2020-03-11 08:00:00	7.782
2020-03-11 09:00:00	7.481	2020-03-11 09:00:00	8.082
2020-03-11 10:00:00	7.481	2020-03-11 10:00:00	8.082
2020-03-11 11:00:00	7.582	2020-03-11 11:00:00	8.282
2020-03-11 12:00:00	7.682	2020-03-11 12:00:00	8.282
2020-03-11 13:00:00	7.782	2020-03-11 13:00:00	8.382
2020-03-11 14:00:00	7.983	2020-03-11 14:00:00	8.382
2020-03-11 15:00:00	7.983	2020-03-11 15:00:00	8.382
2020-03-11 16:00:00	7.983	2020-03-11 16:00:00	8.282
2020-03-11 17:00:00	7.882	2020-03-11 17:00:00	8.082
2020-03-11 18:00:00	7.782	2020-03-11 18:00:00	8.082
2020-03-11 19:00:00	7.682	2020-03-11 19:00:00	8.182
2020-03-11 20:00:00	7.682	2020-03-11 20:00:00	7.983
2020-03-11 21:00:00	7.582	2020-03-11 21:00:00	7.882
2020-03-11 22:00:00	7.481	2020-03-11 22:00:00	7.983
2020-03-11 23:00:00	7.481	2020-03-11 23:00:00	7.983
2020-03-12	7.381	2020-03-12	7.882
2020-03-12 01:00:00	7.381	2020-03-12 01:00:00	7.782
2020-03-12 02:00:00	7.28	2020-03-12 02:00:00	7.682
2020-03-12 03:00:00	7.179	2020-03-12 03:00:00	7.682
2020-03-12 04:00:00	7.079	2020-03-12 04:00:00	7.582
2020-03-12 05:00:00	6.978	2020-03-12 05:00:00	7.28
2020-03-12 06:00:00	6.877	2020-03-12 06:00:00	6.978
2020-03-12 07:00:00	6.978	2020-03-12 07:00:00	7.481
2020-03-12 08:00:00	7.079	2020-03-12 08:00:00	7.882
2020-03-12 09:00:00	7.983	2020-03-12 09:00:00	9.077
2020-03-12 10:00:00	8.978	2020-03-12 10:00:00	10.357
2020-03-12 11:00:00	9.571	2020-03-12 11:00:00	10.553
2020-03-12 12:00:00	10.455	2020-03-12 12:00:00	12.207
2020-03-12 13:00:00	10.748	2020-03-12 13:00:00	12.304
2020-03-12 14:00:00	11.916	2020-03-12 14:00:00	13.269
2020-03-12 15:00:00	11.819	2020-03-12 15:00:00	12.497
2020-03-12 16:00:00	11.916	2020-03-12 16:00:00	12.401
2020-03-12 17:00:00	11.819	2020-03-12 17:00:00	12.11
2020-03-12 18:00:00	11.722	2020-03-12 18:00:00	11.916
2020-03-12 19:00:00	11.528	2020-03-12 19:00:00	11.722
2020-03-12 20:00:00	11.431	2020-03-12 20:00:00	11.528
2020-03-12 21:00:00	11.334	2020-03-12 21:00:00	11.431
2020-03-12 22:00:00	10.944	2020-03-12 22:00:00	10.944
2020-03-12 23:00:00	10.357	2020-03-12 23:00:00	10.357
2020-03-13	9.768	2020-03-13	9.768
2020-03-13 01:00:00	9.275	2020-03-13 01:00:00	9.275
2020-03-13 02:00:00	8.779	2020-03-13 02:00:00	8.779
2020-03-13 03:00:00	8.282	2020-03-13 03:00:00	8.282
2020-03-13 04:00:00	7.782	2020-03-13 04:00:00	7.782
2020-03-13 05:00:00	7.28	2020-03-13 05:00:00	6.674
2020-03-13 06:00:00	6.978	2020-03-13 06:00:00	6.775
2020-03-13 07:00:00	6.573	2020-03-13 07:00:00	6.37
2020-03-13 08:00:00	6.573	2020-03-13 08:00:00	8.182
2020-03-13 09:00:00	7.28	2020-03-13 09:00:00	9.472
2020-03-13 10:00:00	7.582	2020-03-13 10:00:00	10.455
2020-03-13 11:00:00	8.879	2020-03-13 11:00:00	12.98
2020-03-13 12:00:00	9.866	2020-03-13 12:00:00	15.091
2020-03-13 13:00:00	10.455	2020-03-13 13:00:00	18.521
2020-03-13 14:00:00	11.236	2020-03-13 14:00:00	15.76
2020-03-13 15:00:00	11.528	2020-03-13 15:00:00	14.9
2020-03-13 16:00:00	11.431	2020-03-13 16:00:00	13.942
2020-03-13 17:00:00	11.139	2020-03-13 17:00:00	12.787
2020-03-13 18:00:00	10.553	2020-03-13 18:00:00	12.013
2020-03-13 19:00:00	10.161	2020-03-13 19:00:00	11.334
2020-03-13 20:00:00	9.669	2020-03-13 20:00:00	10.651
2020-03-13 21:00:00	9.373	2020-03-13 21:00:00	10.357
2020-03-13 22:00:00	9.176	2020-03-13 22:00:00	9.669
2020-03-13 23:00:00	8.978	2020-03-13 23:00:00	9.275
